# Supplementary material for: Fractal Analysis and Artificial Intelligence for Radiographic Detection of Periodontal Bone Loss: A Systematic Review
Source: Diagnostics (Basel). 2026 Mar 5;16(5):782. doi: 10.3390/diagnostics16050782 (PMC12985234; doi:10.3390/diagnostics16050782)
Supplement: Supplementary file 1 [file diagnostics-16-00782-s001.zip]

Archive with 3 entries (3 files):
- Figure S1.png
- Supplementary Table S2. PRISMA_2020_checklist.docx
- Supplementary Table S1.docx
